# Supplementary material for: Nurses' Experiences of Conflict Management at a Teaching Hospital in Namibia: A Qualitative Study
Source: J Nurs Manag. 2023 Dec 12;2023:6663194. doi: 10.1155/2023/6663194 (PMC11918614; doi:10.1155/2023/6663194)
Supplement: Supplementary Materials — (1) The interview guide is attached as the supplementary file. (2) The data analysis sample shows quotations and codes generated and how codes were grouped into categories and ultimately a theme. [file 6663194.f1.zip]

Archive with 2 entries (2 files):
- CONFLICT STUDY-INTERVIEW GUIDE.docx
- Data analysis sample (1).docx
